# Supplementary material for: Chemical Characterization and Antioxidant Activity of Nine Hypericum Species from Greece
Source: Antioxidants (Basel). 2023 Apr 8;12(4):899. doi: 10.3390/antiox12040899 (PMC10135362; doi:10.3390/antiox12040899)
Supplement: Supplementary file 1 [file antioxidants-12-00899-s001.zip]

Archive with 1 entries (1 files):
- antioxidants-2156301-supplementary.pdf
